# Supplementary material for: Investigation of the Role of miR-1236-3p in Heat Tolerance of American Shad (Alosa sapidissima) by Targeted Regulation of hsp90b1
Source: Int J Mol Sci. 2025 Oct 11;26(20):9908. doi: 10.3390/ijms26209908 (PMC12564195; doi:10.3390/ijms26209908)
Supplement: Supplementary file 1 [file ijms-26-09908-s001.zip]

Archive with 6 entries (6 files):
- Figure.s1.pdf
- Figure.s2.pdf
- Figure.s3.pdf
- Figure.s4.pdf
- supplementary captions.pdf
- Table s1.pdf
